# Supplementary material for: A case of CDKL5 deficiency disorder with a novel intragenic multi-exonic duplication
Source: Hum Genome Var. 2024 Nov 8;11:40. doi: 10.1038/s41439-024-00296-7 (PMC11544015; doi:10.1038/s41439-024-00296-7)
Supplement: Supplementary file 1 — Supplementary Table 1 [file 41439_2024_296_MOESM1_ESM.xlsx]

## Sheet: Sheet1
Primers
for amplification of exons 6-10
Exon6 forward primer (ex6F):	5'-CAAGGCTATTCACTGGTGCC-3'
Exon10 revers primer (ex10R):	5'-CTTCTTTCCAAGGACTGAGG-3'
for amplification of exons 14-18
exon14 forward primer (ex14F):	5'-GTGCCAAGGAGAGTTGGTAG-3'
exon18 reverse primer (ex18R):	5'-GAGCTGTTAAGGGCTGGAAG-3'
